# Supplementary material for: A Network Analysis of the Impact of the Coronavirus Pandemic on the US Economy: A Comparison of the Return and the Momentum Picture
Source: Entropy (Basel). 2025 Feb 1;27(2):148. doi: 10.3390/e27020148 (PMC11853846; doi:10.3390/e27020148)
Supplement: Supplementary file 1 [file entropy-27-00148-s001.zip]

Archive with 36 entries (36 files):
- strong_Covid_graph_ped_manh.eps
- strong_Covid_graph_ped_mantegna.eps
- strong_Covid_graph_ret_manh.eps
- strong_Covid_graph_ret_mantegna.eps
- strong_postCovid_graph_ped_manh.eps
- strong_postCovid_graph_ped_mantegna.eps
- strong_postCovid_graph_ret_manh.eps
- strong_postCovid_graph_ret_mantegna.eps
- strong_preCovid_graph_ped_manh.eps
- strong_preCovid_graph_ped_mantegna.eps
- strong_preCovid_graph_ret_manh.eps
- strong_preCovid_graph_ret_mantegna.eps
- typical_Covid_graph_ped_manh.eps
- typical_Covid_graph_ped_mantegna.eps
- typical_Covid_graph_ret_manh.eps
- typical_Covid_graph_ret_mantegna.eps
- typical_postCovid_graph_ped_manh.eps
- typical_postCovid_graph_ped_mantegna.eps
- typical_postCovid_graph_ret_manh.eps
- typical_postCovid_graph_ret_mantegna.eps
- typical_preCovid_graph_ped_manh.eps
- typical_preCovid_graph_ped_mantegna.eps
- typical_preCovid_graph_ret_manh.eps
- typical_preCovid_graph_ret_mantegna.eps
- weak_Covid_graph_ped_manh.eps
- weak_Covid_graph_ped_mantegna.eps
- weak_Covid_graph_ret_manh.eps
- weak_Covid_graph_ret_mantegna.eps
- weak_postCovid_graph_ped_manh.eps
- weak_postCovid_graph_ped_mantegna.eps
- weak_postCovid_graph_ret_manh.eps
- weak_postCovid_graph_ret_mantegna.eps
- weak_preCovid_graph_ped_manh.eps
- weak_preCovid_graph_ped_mantegna.eps
- weak_preCovid_graph_ret_manh.eps
- weak_preCovid_graph_ret_mantegna.eps
